# Supplementary material for: TBCK Influences Cell Proliferation, Cell Size and mTOR Signaling Pathway
Source: PLoS One. 2013 Aug 19;8(8):e71349. doi: 10.1371/journal.pone.0071349 (PMC3747267; doi:10.1371/journal.pone.0071349)
Supplement: Table S1 — The putative transcription factors of mTORC components. (XLS) [file pone.0071349.s006.xls]

## Sheet: common cis regulatory elements
Table S1. The putative transcription factors of mTORC components
Predicted transcription factors	Target genes
IRF-8	mTOR
	Raptor
	TBCK
PPAR-alpha	Raptor
	mLST8/GβL
	AKT
	TBCK
POU3F2	Raptor
	TBCK
DEAF-1	Raptor
	Rictor
	AKT
CUTL1	Rictor
	P70S6K
	TBCK
VDR	mLST8/GβL
	TBCK
COUP	mLST8/GβL
	AKT
	TBCK
HNF-4	mLST8/GβL
	AKT
CP2	4E-BP1
	AKT
SOX17	P70S6K
	AKT
p53	P70S6K
	TBCK
