# Supplementary material for: TBCK Influences Cell Proliferation, Cell Size and mTOR Signaling Pathway
Source: PLoS One. 2013 Aug 19;8(8):e71349. doi: 10.1371/journal.pone.0071349 (PMC3747267; doi:10.1371/journal.pone.0071349)
Supplement: Table S2 — The predicted regulatory elements of mTORC component mRNAs. (XLS) [file pone.0071349.s007.xls]

## Sheet: mRNA regulators
Table S2. The predicted regulatory elements of mTORC component mRNAs
Regulatory element	Target gene
IRES (Internal Ribosome Entry Site)	4E-BP1
	P70S6K
	AKT
K-BOX	P70S6K
MBE (Musashi binding element)	mTOR
	Raptor
	Rictor
	mLST8/GβL
	P70S6K
	TBCK
PAS (Polyadenylation Signal)	mTOR
	Raptor
	Rictor
	4E-BP1
	AKT
	P70S6K
	TBCK
SXL_BS (SXL binding site)	Rictor
UNR-bs (UNR binding site)	Rictor
BRD-BOX	P70S6K
GY-BOX	mTOR
	P70S6K
